# Supplementary material for: Contrasting Roles of Programmed Death-Ligand 1 Expression in Tumor and Stroma in Prognosis of Esophageal Squamous Cell Carcinoma
Source: Cancers (Basel). 2024 Mar 13;16(6):1135. doi: 10.3390/cancers16061135 (PMC10969310; doi:10.3390/cancers16061135)
Supplement: Supplementary file 1 [file cancers-16-01135-s001.zip]

Archive with 2 entries (2 files):
- Figure S2.pdf
- FigureS1.pdf
